# Supplementary material for: Developmental plasticity enables an intestinal tapeworm to adapt to dietary stress
Source: Nat Commun. 2026 Feb 20;17:2985. doi: 10.1038/s41467-026-69475-0 (PMC13036029; doi:10.1038/s41467-026-69475-0)
Supplement: Supplementary file 3 — Supplementary data 1 [file 41467_2026_69475_MOESM3_ESM.xlsx]

## Sheet: Sheet1
Process		geneID	annotation	Regulation	lgFC	FDR
multicellular organism development	WNT Signaling Pathway	WMSIL1_LOCUS8773	CUL1_2	Down	-3,00	0,00445
		WMSIL1_LOCUS8772	CUL1_1	Down	-2,98	0,00022
		WMSIL1_LOCUS9312	CCND2	Down	-1,72	0,00006
		WMSIL1_LOCUS2220	CAMK2A	Up	1,07	0,00020
		WMSIL1_LOCUS9846	CSNK1A1L	Up	1,29	0,00035
		WMSIL1_LOCUS6137	TCF7L1	Up	1,87	0,00187
		WMSIL1_LOCUS15048	WNT5A	Up	2,06	0,00262
		WMSIL1_LOCUS4372	RAC1_1	Up	2,15	0,00126
		WMSIL1_LOCUS6067	RAC1_2	Up	2,75	0,00466
involved in mitosis and meiosis	early embryogenesis protein	WMSIL1_LOCUS7086	Zyg-11	Down	-2,12	0,00534
	recombination nodule	WMSIL1_LOCUS11186	N/A	Down	-2,53	0,00059
		WMSIL1_LOCUS11183	N/A	Down	-2,52	0,00027
		WMSIL1_LOCUS8945	N/A	Down	-1,59	0,00718
	centrosome components	WMSIL1_LOCUS9093	N/A	Down	-5,23	0,00400
		WMSIL1_LOCUS1069	N/A	Down	-2,98	0,00009
		WMSIL1_LOCUS4994	N/A	Down	-2,43	0,00242
		WMSIL1_LOCUS14530	N/A	Down	-2,37	0,00343
		WMSIL1_LOCUS13689	N/A	Down	-2,34	0,00308
		WMSIL1_LOCUS5105	N/A	Down	-2,31	0,00833
		WMSIL1_LOCUS13598	N/A	Down	-2,20	0,00453
		WMSIL1_LOCUS2195	N/A	Down	-2,18	0,00500
		WMSIL1_LOCUS13614	N/A	Down	-2,17	0,00059
		WMSIL1_LOCUS2267	N/A	Down	-1,98	0,00173
		WMSIL1_LOCUS3561	N/A	Down	-1,91	0,00034
		WMSIL1_LOCUS5197	N/A	Down	-1,90	0,00021
		WMSIL1_LOCUS2899	N/A	Down	-1,89	0,00089
		WMSIL1_LOCUS552	N/A	Down	-1,82	0,00591
		WMSIL1_LOCUS559	N/A	Down	-1,79	0,00485
		WMSIL1_LOCUS2923	N/A	Down	-1,76	0,00326
		WMSIL1_LOCUS7089	N/A	Down	-1,57	0,00241
		WMSIL1_LOCUS3264	N/A	Down	-1,47	0,00269
		WMSIL1_LOCUS6435	N/A	Down	-1,46	0,00445
		WMSIL1_LOCUS13138	N/A	Down	-1,39	0,00037
		WMSIL1_LOCUS9394	N/A	Down	-1,34	0,00165
		WMSIL1_LOCUS11194	N/A	Down	-1,26	0,00081
		WMSIL1_LOCUS4287	N/A	Down	-1,15	0,00591
		WMSIL1_LOCUS4102	N/A	Down	-1,12	0,00606
		WMSIL1_LOCUS1429	N/A	Down	-1,12	0,00797
genes associated with muscle function	myosin related	WMSIL1_LOCUS5889	Belongs to the TRAFAC class myosin-kinesin ATPase superfamily. Myosin family	Down	-4,65	3,1E-08
		WMSIL1_LOCUS5892	Belongs to the TRAFAC class myosin-kinesin ATPase superfamily. Myosin family	Down	-3,99	0,00134
		WMSIL1_LOCUS14850	positive regulation of myosin-light-chain-phosphatase activity	Down	-2,08	0,00833
		WMSIL1_LOCUS12787	Belongs to the TRAFAC class myosin-kinesin ATPase superfamily. Myosin family	Down	-1,83	0,00065
energy metabolism	enzyme of glycolytic pathway	WMSIL1_LOCUS8754	triose-phosphate isomerase activity	Down	-7,49	2e-15
	glucose metabolism	WMSIL1_LOCUS10377		Down	-2,63	0,00910
purine and pyrimidine metabolism	purine and pyrimidine metabolism	WMSIL1_LOCUS6649	uridine biosynthetic process	Up	6,51	1,1E-12
		WMSIL1_LOCUS4739		Up	5,22	1,3E-41
		WMSIL1_LOCUS1295	nicotinamide riboside catabolic process	Up	4,97	1,1E-35
		WMSIL1_LOCUS6598		Up	4,56	7,3E-09
		WMSIL1_LOCUS6596	bis(5-adenosyl)-triphosphatase activity	Up	4,25	7,7E-08
		WMSIL1_LOCUS11240	hydrolase activity, acting on glycosyl bonds	Up	2,20	4,9E-13
		WMSIL1_LOCUS2070	Ectonucleoside triphosphate diphosphohydrolase	Up	2,04	0,00013
		WMSIL1_LOCUS4783	Beta-ureidopropionase	Up	3,30	1,1E-29
		WMSIL1_LOCUS5253	dihydropyrimidine dehydrogenase (NADP+) activity	Up	2,58	2,1E-16
		WMSIL1_LOCUS5953		Up	3,52	3,5E-09
		WMSIL1_LOCUS7906	adenosine-phosphate deaminase activity	Up	2,21	1,7E-07
diverse transmembrane transporter activities	transporters	WMSIL1_LOCUS13581	amino acid transporter	Up	10,25	3,3E-68
		WMSIL1_LOCUS3182		Up	5,63	7,3E-20
		WMSIL1_LOCUS5631	ion transmembrane transporter activity	Up	3,05	3,1E-20
		WMSIL1_LOCUS13465	amino acid transporter	Up	2,34	0,00568
		WMSIL1_LOCUS10971	active borate transmembrane transporter activity	Up	2,25	0,00431
		WMSIL1_LOCUS4939	Sodium- and chloride-dependent creatine transporter	Up	1,80	0,00792
		WMSIL1_LOCUS14367	Solute carrier family 2, facilitated glucose transporter member	Up	1,73	0,00028
		WMSIL1_LOCUS6437	phosphatidic acid transporter activity	Up	1,59	5,6E-07
		WMSIL1_LOCUS12688	protein transmembrane transporter activity	Up	1,45	0,00002
		WMSIL1_LOCUS13824	acetate ester transmembrane transporter activity	Up	1,42	0,00619
		WMSIL1_LOCUS9543	cationic amino acid transporter	Up	1,33	0,00030
		WMSIL1_LOCUS6816	amino acid transporter	Up	1,27	0,00723
		WMSIL1_LOCUS13606	amino acid transmembrane transporter activity	Up	1,22	0,00166
		WMSIL1_LOCUS2620	pyrimidine nucleotide-sugar transmembrane transporter activity	Up	1,19	0,00346
		WMSIL1_LOCUS6765	solute carrier family 30 (zinc transporter), member	Up	1,18	0,00106
		WMSIL1_LOCUS9826	amino acid transporter	Up	1,13	0,00189
		WMSIL1_LOCUS4695	electron transporter, transferring electrons within CoQH2-cytochrome c reductase complex activity	Up	1,03	0,00570
cell–cell junction	cell–cell junction	WMSIL1_LOCUS4665		Up	5,21	0,00090
		WMSIL1_LOCUS6643		Up	4,33	0,00002
		WMSIL1_LOCUS3239		Up	2,31	2,3E-10
		WMSIL1_LOCUS10995		Up	1,80	6,1E-07
		WMSIL1_LOCUS14367		Up	1,73	0,00028
		WMSIL1_LOCUS8854		Up	1,70	5,7E-07
		WMSIL1_LOCUS11007		Up	1,54	0,00321
		WMSIL1_LOCUS7233		Up	1,48	0,00006
		WMSIL1_LOCUS10255		Up	1,37	0,00002
		WMSIL1_LOCUS14222		Up	1,34	3,6E-07
		WMSIL1_LOCUS1581		Up	1,33	0,00008
		WMSIL1_LOCUS11098		Up	1,17	0,00587
		WMSIL1_LOCUS12494		Up	1,15	5,5E-07
		WMSIL1_LOCUS13320		Up	1,12	0,00010
		WMSIL1_LOCUS2220		Up	1,07	0,00020
		WMSIL1_LOCUS11711		Up	1,05	0,00005
stress adaptation	voltage-gated proton channel	WMSIL1_LOCUS1477	voltage-gated proton channel activity	Up	4,10	5,4E-15
		WMSIL1_LOCUS1586	voltage-gated proton channel activity	Up	4,46	1,8E-12
		WMSIL1_LOCUS7437	mediates the voltage-dependent sodium ion permeability of excitable membranes	Down	-2,52	0,00346
		WMSIL1_LOCUS7438	mediates the voltage-dependent sodium ion permeability of excitable membranes	Down	-2,36	0,00294
		WMSIL1_LOCUS14257	voltage-gated potassium channel activity	Down	-2,29	0,00014
	cytochrome-b5 reductase	WMSIL1_LOCUS11433	cytochrome-b5 reductase activity, acting on NAD(P)H	Up	1,66	0,00041
		WMSIL1_LOCUS11461	cytochrome-b5 reductase activity, acting on NAD(P)H	Up	3,51	7,2E-07
	detoxification and protection against oxidative stress and various toxins	WMSIL1_LOCUS6125	glutathione transferase activity	Up	2,10	0,00009
		WMSIL1_LOCUS9607	glutathione transferase activity	Up	1,53	0,00214
		WMSIL1_LOCUS9637	glutathione transferase activity	Up	1,25	0,00855
		WMSIL1_LOCUS9649	glutathione transferase activity	Up	1,45	0,00216
		WMSIL1_LOCUS9660	glutathione transferase activity	Up	1,86	4,7E-07
	involved in transmembrane signaling	WMSIL1_LOCUS9739	Tryptophan-rich sensory protein (mitochondrial benzodiazepine receptor homolog)	Down	-4,19	0,00167
