# Supplementary material for: Developmental plasticity enables an intestinal tapeworm to adapt to dietary stress
Source: Nat Commun. 2026 Feb 20;17:2985. doi: 10.1038/s41467-026-69475-0 (PMC13036029; doi:10.1038/s41467-026-69475-0)
Supplement: Supplementary file 4 — Supplementary data 2 [file 41467_2026_69475_MOESM4_ESM.xlsx]

## Sheet: List1
	# Rat ID	content + medium volume
	W-HD1	1,55 g + 6,2 ml
	W-HD2	1,16 g + 4,6 ml
	W-HD3	1,49 g + 6 ml
	W-HD4	1,66 g + 6,6 ml
	W-HD5	1,34 g + 5,4 ml
	W-HD6	2,04 g + 8,2 ml
	W-HD7	2,57 g + 10,3 ml
	W-HD8	1,18 g + 4,7 ml
	W-NC1	0,89 g + 3,6 ml
	W-NC2	1,35 g + 5,4 ml
	W-NC3	1,25 g + 5 ml
	W-NC4	1,80 g + 7,2 ml
	W-NC5	0,84 g + 3,4 ml
	W-NC6	0,98 g + 3,9 ml
	W-NC7	1,08 g + 4,3 ml
	W-NC8	0,92 g + 3,7 ml
	A-HD1	3,09 g + 12,4 ml
	A-HD2	3,24 g + 13 ml
	A-HD3	2,37 g + 9,5 ml
	A-HD4	2,92 g + 11,7 ml
	A-HD5	1,84 g + 7,4 ml
	A-HD6	1,45 g + 5,8 ml
	A-HD7	2,68 g + 10,7 ml
	A-HD8	1,50 g + 6 ml
	A-NC1	2,31 g + 9,2 ml
	A-NC2	1,74 g + 7 ml
	A-NC3	2,58 g + 10,3 ml
	A-NC4	1,13 g + 4,5 ml
	A-NC5	1,41 g + 5,6 ml
	A-NC6	2,01 g + 8 ml
	A-NC7	2,15 g + 8,6 ml
	A-NC8	2,49 g + 10 ml
